# Supplementary material for: Benchmark dose modeling for epidemiological dose–response assessment using case‐control studies
Source: Risk Anal. 2024 Nov 3;45(6):1386–98. doi: 10.1111/risa.17671 (PMC12369292; doi:10.1111/risa.17671)
Supplement: Supplementary file 1 — SUPPORTING INFORMATION [file RISA-45-1386-s001.xlsx]

## Sheet: Sheet1
RAW DATA									ALLEN EFFECTIVE COUNTS				MODIFIED WANG				CONTINOUS				INITIAL COMPARISON
STEINMAUS ET AL. 2013 -- BLADDER (CHILE)									STEINMAUS ET AL. 2013 -- BLADDER				STEINMAUS ET AL. 2013 -- BLADDER				STEINMAUS ET AL. 2013 -- BLADDER				STEINMAUS ET AL. 2013 -- BLADDER
Range	AEM	Cases	Controls	N	OR	OR_L	OR_U		Cases	Controls	N		Cases	Controls	N		LN(OR)	SD	TOTAL-N		RAW	ALLEN	WANG	CONT
<26	11.7	33	202	235	1				33	85	118		14	221	235		0		872		0.140426	0.279661	0.0595745	1
26–79	47.25	33	189	222	0.92	0.52	1.61		33	93	126		12	210	222		-0.0833816	0.288306			0.148649	0.261905	0.0540541	0.92
80–197	124.65	71	142	213	2.62	1.53	4.5		60	59	119		30	183	213		0.963174	0.275207			0.333333	0.504202	0.140845	2.62
>197	265.95	95	107	202	6	3.38	10.64		77	33	110		56	146	202		1.79176	0.292537			0.470297	0.7	0.277228	6
WAv. ORs & bounds for exposure groups -->				637	3.09937	1.76466	5.43987
STEINMAUS ET AL. 2013 -- LUNG (CHILE)									STEINMAUS ET AL. 2013 -- LUNG				STEINMAUS ET AL. 2013 -- LUNG				STEINMAUS ET AL. 2013 -- LUNG				STEINMAUS ET AL. 2013 -- LUNG
Range	AEM	Cases	Controls	N	OR	OR_L	OR_U		Cases	Controls	N		Cases	Controls	N		LN(OR)	SD	TOTAL-N		RAW	ALLEN	WANG	CONT
<26	11.7	61	202	263	1				61	88	149		21	242	263		0		946		0.231939	0.409396	0.0798479	1
26–79	47.25	61	189	250	0.98	0.62	1.53		67	97	164		20	230	250		-0.0202027	0.230435			0.244	0.408537	0.08	0.98
80–197	124.65	85	142	227	1.7	1.05	2.75		67	57	124		29	198	227		0.530628	0.245615			0.374449	0.540323	0.127753	1.7
>197	265.95	99	107	206	3.18	1.9	5.3		79	36	115		45	161	206		1.15688	0.261697			0.480583	0.686957	0.218447	3.18
WAv. ORs & bounds for exposure groups -->				683	1.88284	1.14898	3.07255
MOSTAFA ET AL. 2008 -- LUNG (BANGLADESH)									MOSTAFA ET AL. 2008 -- LUNG				MOSTAFA ET AL. 2008 -- LUNG				MOSTAFA ET AL. 2008 -- LUNG				MOSTAFA ET AL. 2008 -- LUNG
Range	AEM	Cases	Controls	N	OR	OR_L	OR_U		Cases	Controls	N		Cases	Controls	N		LN(OR)	SD	TOTAL-N		RAW	ALLEN	WANG	CONT
0–10	8.75	354	186	540	1				354	157	511		109	431	540		0		2711		0.655556	0.692759	0.201852	1
11–50	52.5	1303	576	1879	1.13	0.91	1.4		1235	484	1719		128	448	576		0.122218	0.109894			0.693454	0.718441	0.222222	1.13
51–100	131.25	208	84	292	1.28	0.92	1.77		208	72	280		71	221	292		0.24686	0.166929			0.712329	0.742857	0.243151	1.28
WAv. ORs & bounds for exposure groups -->				2171	1.15018	0.911345	1.44977
KURTTIO ET AL. 1999 -- BLADDER (FINLAND)									KURTTIO ET AL. 1999 -- BLADDER				KURTTIO ET AL. 1999 -- BLADDER				KURTTIO ET AL. 1999 -- BLADDER				KURTTIO ET AL. 1999 -- BLADDER
Range	AEM	Cases	Controls	N	OR	OR_L	OR_U		Cases	Controls	N		Cases	Controls	N		LN(OR)	SD	TOTAL-N		RAW	ALLEN	WANG	CONT
<0.1	0.04	26	112	138	1				26	115	141		13	125	138		0		275		0.188406	0.184397	0.0942029	1
0.1–0.5	0.24	18	51	69	0.81	0.41	1.63		15	84	99		5	64	69		-0.210721	0.352086			0.26087	0.151515	0.0724638	0.81
>0.5	0.6	17	51	68	1.51	0.67	3.38		11	32	43		9	59	68		0.41211	0.412845			0.25	0.255814	0.132353	1.51
WAv. ORs & bounds for exposure groups -->				137	1.15745	0.539051	2.49861
WU ET AL. 2013 -- BLADDER (TAIWAN)									WU ET AL. 2013 -- BLADDER				WU ET AL. 2013 -- BLADDER				WU ET AL. 2013 -- BLADDER				WU ET AL. 2013 -- BLADDER
Range	AEM	Cases	Controls	N	OR	OR_L	OR_U		Cases	Controls	N		Cases	Controls	N		LN(OR)	SD	TOTAL-N		RAW	ALLEN	WANG	CONT
<11.74	11.3	44	196	240	1				44	108	152		27	213	240		0		893		0.183333	0.289474	0.1125	1
11.74–20.94	31.45	63	196	259	1.42	0.9	2.25		70	121	191		40	219	259		0.350657	0.233748			0.243243	0.366492	0.15444	1.42
>20.94	60.47	192	202	394	4.13	2.69	6.35		167	99	266		135	259	394		1.41828	0.219111			0.48731	0.62782	0.34264	4.13
WAv. ORs & bounds for exposure groups -->				653	3.05513	1.98003	4.72381
SMITH ET AL. 2009 -- LUNG (CHILE)									SMITH ET AL. 2009 -- LUNG				SMITH ET AL. 2009 -- LUNG				SMITH ET AL. 2009 -- LUNG				SMITH ET AL. 2009 -- LUNG
Range	AEM	Cases	Controls	N	OR	OR_L	OR_U		Cases	Controls	N		Cases	Controls	N		LN(OR)	SD	TOTAL-N		RAW	ALLEN	WANG	CONT
0–9	4.05	11	92	103	1				11	1461	1472		8	95	103		0		570		0.106796	0.00747283	0.0776699	1
10–59	31.05	7	81	88	0.7	0.3	1.7		10	1831	1841		5	83	88		-0.356675	0.4425			0.0795455	0.00543183	0.0568182	0.7
60–199	116.55	35	87	122	3.4	1.8	6.5		65	2552	2617		27	95	122		1.22378	0.327555			0.286885	0.0248376	0.221311	3.4
200–399	269.55	23	44	67	4.7	2	11		11	300	311		19	48	67		1.54756	0.434885			0.343284	0.0353698	0.283582	4.7
400–699	494.55	11	12	23	5.7	1.9	16.9		5	111	116		7	16	23		1.74047	0.557515			0.478261	0.0431034	0.304348	5.7
700–999	764.55	64	103	167	7.1	3.4	14.8		21	401	422		62	105	167		1.96009	0.375217			0.383234	0.049763	0.371257	7.1
WAv. ORs & bounds for exposure groups -->				467	4.51413	2.12313	9.72141
FERRECCIO ET AL. 1998 -- LUNG (CHILE)				https://doi.org/10.1590/S0102-311X1998000700021					FERRECCIO ET AL. 1998 -- LUNG				FERRECCIO ET AL. 1998 -- LUNG				FERRECCIO ET AL. 1998 -- LUNG				FERRECCIO ET AL. 1998 -- LUNG
Range	AEM	Cases	Controls	N	OR	OR_L	OR_U		Cases	Controls	N		Cases	Controls	N		LN(OR)	SD	TOTAL-N		RAW	ALLEN	WANG	CONT
0–10	4.5	6	70	76	1				6	44	50		5	71	76		0		570		0.0789474	0.12	0.0657895	1
10–29	17.55	9	68	77	1.7	0.5	5.1		8	33	41		8	69	77		0.530628	0.592446			0.116883	0.195122	0.103896	1.7
30–49	35.55	7	24	31	3.9	1.2	13.4		8	15	23		7	24	31		1.36098	0.615544			0.225806	0.347826	0.225806	3.9
50–199	112.05	52	130	182	5.5	2.2	13.5		71	94	165		51	131	182		1.70475	0.462814			0.285714	0.430303	0.28022	5.5
200–400	270	77	127	204	9	3.6	22		94	76	170		79	125	204		2.19722	0.461762			0.377451	0.552941	0.387255	9
WAv. ORs & bounds for exposure groups -->				494	6.25263	2.4504	15.6945
FERRECCIO ET AL. 2013 -- BLADDER (CHILE)									FERRECCIO ET AL. 2013 -- BLADDER				FERRECCIO ET AL. 2013 -- BLADDER				FERRECCIO ET AL. 2013 -- BLADDER				FERRECCIO ET AL. 2013 -- BLADDER
Range	AEM	Cases	Controls	N	OR	OR_L	OR_U		Cases	Controls	N		Cases	Controls	N		LN(OR)	SD	TOTAL-N		RAW	ALLEN	WANG	CONT
0–59	26.55	23	138	161	1				23	196	219		19	142	161		0		872		0.142857	0.105023	0.118012	1
60–199	116.55	27	193	220	0.84	0.46	1.52		25	251	276		22	198	220		-0.174353	0.304908			0.122727	0.0905797	0.1	0.84
200–799	449.55	60	144	204	2.5	1.48	4.22		57	193	250		51	153	204		0.916291	0.267294			0.294118	0.228	0.25	2.5
>800	1080	122	165	287	4.44	2.75	7.15		140	269	409		107	180	287		1.49065	0.243753			0.425087	0.342298	0.372822	4.44
WAv. ORs & bounds for exposure groups -->				711	2.76945	1.67703	4.56727
FERRECCIO ET AL. 2013 -- LUNG (CHILE)									FERRECCIO ET AL. 2013 -- LUNG				FERRECCIO ET AL. 2013 -- LUNG				FERRECCIO ET AL. 2013 -- LUNG				FERRECCIO ET AL. 2013 -- LUNG
Range	AEM	Cases	Controls	N	OR	OR_L	OR_U		Cases	Controls	N		Cases	Controls	N		LN(OR)	SD	TOTAL-N		RAW	ALLEN	WANG	CONT
0–59	26.55	48	138	186	1				48	141	189		32	154	186		0		946		0.258065	0.253968	0.172043	1
60–199	116.55	52	193	245	0.77	0.49	1.21		50	191	241		34	211	245		-0.261365	0.230605			0.212245	0.207469	0.138776	0.77
200–799	449.55	69	144	213	1.38	0.89	2.13		68	145	213		48	165	213		0.322083	0.222616			0.323944	0.319249	0.225352	1.38
>800	1080	137	165	302	2.39	1.61	3.54		145	179	324		100	202	302		0.871293	0.200993			0.453642	0.447531	0.331126	2.39
WAv. ORs & bounds for exposure groups -->				760	1.5847	1.04716	2.39371
PU ET AL. 2007 -- BLADDER (TAIWAN)									PU ET AL. 2007 -- BLADDER				PU ET AL. 2007 -- BLADDER				PU ET AL. 2007 -- BLADDER				PU ET AL. 2007 -- BLADDER
Range	AEM	Cases	Controls	N	OR	OR_L	OR_U		Cases	Controls	N		Cases	Controls	N		LN(OR)	SD	TOTAL-N		RAW	ALLEN	WANG	CONT
≤15.4	14.83	24	104	128	1				24	89	113		18	110	128		0		490		0.1875	0.212389	0.140625	1
15.5–26.4	40.33	44	104	148	1.9	1.1	3.4		50	99	149		35	113	148		0.641854	0.287874			0.297297	0.33557	0.236486	1.9
>26.4	76.23	109	105	214	5.3	3.1	9		115	81	196		99	115	214		1.66771	0.271893			0.509346	0.586735	0.462617	5.3
WAv. ORs & bounds for exposure groups -->				362	3.90994	2.28232	6.7105
